# Supplementary material for: The Effect of Angiotensin (1-7) on Serum Metabolomics in Obese Type 2 Diabetic Mice
Source: Metabolites. 2026 May 15;16(5):335. doi: 10.3390/metabo16050335 (PMC13208174; doi:10.3390/metabo16050335)
Supplement: Supplementary file 1 [file metabolites-16-00335-s001.zip]

Archive with 1 entries (1 files):
- metabolites-4272983-supplementary.pdf
